# Supplementary material for: A comprehensive exploration of machine learning techniques for EEG-based anxiety detection
Source: PeerJ Comput Sci. 2024 Jan 25;10:e1829. doi: 10.7717/peerj-cs.1829 (PMC10909191; doi:10.7717/peerj-cs.1829)
Supplement: Supplemental Information 1 [file peerj-cs-10-1829-s001.py]

# -*- coding: utf-8 -*-

"""

Preprocessing:
ICA - Independent Component Analysis

Features:

PSD - Power Spectral Density
PSD Mean
PSD Sum
Spectogram
Valence and Arusal calculation
AVG Power

"""

#%%


#%%  Preprocessing Steps

""" -------------------------- Preprocess the signals ------------------------------------"""
#
# ICA preprocessing
#
def preprocess_epochs(EEG):


    data2d = np.zeros((EEG.shape[1], EEG.shape[2]))


    data3d = np.zeros((EEG.shape[0], EEG.shape[1], EEG.shape[2]))

    print (data2d.shape)

    #ICA (EoG) artifact removal
    ica = FastICA()

    for index in range (EEG.shape[0]):

        data2d = EEG[index,:,:]

        print (data2d.shape)

        S_ = ica.fit_transform(data2d)

        print (S_.shape)

        # Reconstruct signals
        A_ = ica.mixing_
        A_=A_.T

        data3d[index, :, :] = A_


    return data3d


def preprocess(EEG):

    #ICA (EoG) artifact removal
    ica = FastICA()

    S_ = ica.fit_transform(EEG)

    print (S_.shape)

    # Reconstruct signals
    A_ = ica.mixing_
    A_=A_.T

    # Remove baseline of the signals
    x,y = np.shape(A_)
    A = np.zeros((x,y))
    for i in range(0,x):
       base = np.mean(A_,axis=1)
       A[i,:] = A_[i,:]-base[i]

    return A

""" -------------------------- Features calculations ------------------------------------"""
#
# Extract spectral features from an EEG data file
#
def extract_PSD(EEG1): #(1, 14, 512)


    #Calculate PSD

    print("Power Specterum Dinsity")


    print ("eeg shap: %s" % str(EEG1.shape))

    win = signal.get_window('hann', int(1 * 128))

    # perform PSD function -- Modified 4 intead of 1 in (win and welch)
    #https://docs.scipy.org/doc/scipy/reference/generated/scipy.signal.welch.html
    freqs, psds = signal.welch(x=EEG1, fs=128.0, window = win,
                               nperseg=1*128, nfft=None,
                               detrend='constant', return_onesided=True,
                               scaling='density', axis=-1)

    print("psds %s" % str(psds.shape))
    #print(psds[0])

    print("psd freqs %s" % str(freqs.shape))
    #print(freqs)

    #calculate PSD sum
    psdsSum = np.sum(psds, axis=1)

    print("psds sum %s" % str(psdsSum.shape))

    #calculate PSD average (mean)
    psdMean = np.mean(psds, axis=1)

    print("psds mean %s" % str(psdMean.shape))

    #Return Results
    return psds, freqs, psdsSum, psdMean


#
# Extract avg power features from an EEG data
#
def extract_avgpower(eeg_rad):

    #Perform time-frequency transform
    freqs = np.logspace(*np.log10([1, 64]), num=4)
    n_cycles = freqs / 2
    power = tfr_array_morlet(epoch_data=eeg_rad.reshape(1,nchannels,128), sfreq=128,
                             freqs=freqs,
                             use_fft=True, n_cycles=n_cycles, output="power",
                             decim=1, n_jobs=1, zero_mean=False, verbose=None)

    #calculate AVG Power per event
    avgpower1 = np.mean(power, axis=2)

    print ("power %s" % str(power.shape))
    print ("avgpower1 %s" % str(avgpower1.shape))


    return avgpower1

#
# Extract spectrogram hanning features from an EEG data
#
def spectrogram_hanning(eeg):

    win = signal.get_window('hann', int(128.0))

    freqs, segTimes, Specs = signal.spectrogram(eeg, 128.0,
                             window=win, nperseg=128.0, noverlap=128.0 / 2)

    print ("hann Specs %s" % str(Specs.shape))
    print ("hann freqs %s" %str(freqs.shape))
    print ("hann segTimes %s" %str(segTimes.shape))

    #spec_feat = np.sum(np.sum(Specs, axis=2), axis=0)
    spec_feat = np.sum(Specs, axis=0)

    print ("spec_feat %s" % str(spec_feat.shape))

    return spec_feat

#
# Extract valnce and arausal features from an EEG data
#
def compute_valence_arousal(avgpower1):

    #Scaling
    avgpower1 = ((avgpower1 - np.min(avgpower1)) * (9 - 1)) / (np.max(avgpower1) - np.min(avgpower1)) + 1

    # compute averaged powers
    # AF3, F3 7-15 Hz
    left_alpha = np.mean(avgpower1[:, [0, 2], 7:14], axis=(1, 2))
    # AF3, F3, 16-31 Hz
    left_beta = np.mean(avgpower1[:, [0, 2], 15:30], axis=(1, 2))
    # AF4, F4, 7-15 Hz
    right_alpha = np.mean(avgpower1[:, [5, 3], 7:14], axis=(1, 2))
    # AF4, F4, 16-31 Hz
    right_beta = np.mean(avgpower1[:, [5, 3], 15:30], axis=(1, 2))
    #M AF4, F4- AF3, F3      # Fz, 7-15 Hz
    front_alpha = np.mean(avgpower1[:, [3,5], 7:14], axis=(1, 2)) - np.mean(avgpower1[:, [0,2], 7:14], axis=(1, 2))
    ##M AF4, F4- AF3, F3    #Fz, 16-31 Hz
    front_beta = np.mean(avgpower1[:, [3,5], 15:30], axis=(1, 2)) - np.mean(avgpower1[:, [0,2], 15:30], axis=(1, 2))
    # F4, 7-15 Hz
    alpha_F4 = np.mean(avgpower1[:, [3], 7:14], axis=(1, 2))
    # F3, 7-15 Hz
    alpha_F3 = np.mean(avgpower1[:, [2], 7:14], axis=(1, 2))
    # all, 7-15 Hz
    alpha_all = np.mean(avgpower1[:, [0,1, 2, 3, 4,5,6,7,8,9], 7:14], axis=(1, 2))
    # F4, 16-31 Hz
    beta_F4 = np.mean(avgpower1[:, [3], 15:30], axis=(1, 2))
    # F3, 16-31 Hz
    beta_F3 = np.mean(avgpower1[:, [2], 15:30], axis=(1, 2))
    # all, 16-31 Hz
    beta_all = np.mean(avgpower1[:, [0,1, 2, 3, 4,5,6,7,8,9], 15:30], axis=(1, 2))

    vamv_valence = left_beta / left_alpha - right_beta / right_alpha
    # log scale will make ratios below 1.0 negative and above 1.0 positive
    vamv_arousal = np.log2(front_beta / front_alpha)


    kirk_valence = np.log(left_alpha) - np.log(right_alpha)
    kirk_arousal = -(np.log(right_alpha) + np.log(left_alpha))


    ram12_valence = alpha_F4 / beta_F4 - alpha_F3 / beta_F3
    ram12_arousal = alpha_all / beta_all


    ram15_valence = alpha_F4 - beta_F3
    ram15_arousal = beta_all / alpha_all


    # stack the different predictions to add them to features
    valence = np.hstack((vamv_valence, kirk_valence, ram12_valence, ram15_valence))
    arousal = np.hstack((vamv_arousal, kirk_arousal, ram12_arousal, ram15_arousal))


    return valence, arousal


#
# Extract valnce and arausal features from DWT
#
def get_v_a_DWT(cof):
    #['AF3','F7','F3', 'F4','F8','AF4','FC6','FC5', 'P7','P8'] = key
    #get_v_a_DWT
    #Scaling
    #cA4, cD4, cD3 , cD2, cD1   = band
    # delta,theta, alpha,beta, gamma = band

    #scale
    from sklearn.preprocessing import normalize
    scalar = MinMaxScaler()
    scal = []
    for channel in range(10):
       for band in range(5):
        scal.append(cof[channel][band].ravel())

    a = np.concatenate( scal, axis=0 )
    scalar.fit(a[:,np.newaxis])

    for channel in range(10):
       for band in range(5):
         cof[channel][band] =scalar.transform(cof[channel][band][:,np.newaxis]).ravel()

    # compute averaged powers
    # AF3, F3, 7-15 Hz
    s = []
    for channel in [0,2]: #AF3, F3
      for band in [2]:
       s.append(np.mean(cof[channel][band]))
    left_alpha = np.mean(np.array(s))

    # AF3, F3, 16-31 Hz
    s = []
    for channel in [0,2]: #AF3, F3
      for band in [3]:
       s.append(np.mean(cof[channel][band]))
    left_beta = np.mean(np.array(s))
    # AF4, F4, 7-15 Hz
    s = []
    for channel in [3,5]: #AF3, F3
      for band in [2]:
       s.append(np.mean(cof[channel][band]))
    right_alpha = np.mean(np.array(s))
    # AF4, F4, 16-31 Hz
    s = []
    for channel in [3,5]: #AF3, F3
      for band in [3]:
       s.append(np.mean(cof[channel][band]))
    right_beta =np.mean(np.array(s))
    # F4, 7-15 Hz
    s = []
    for channel in [3]: #AF3, F3
      for band in [2]:
       s.append(np.mean(cof[channel][band]))
    alpha_F4 = np.array(s)
    # F3, 7-15 Hz
    s = []
    for channel in [2]: #AF3, F3
      for band in [2]:
       s.append(np.mean(cof[channel][band]))
    alpha_F3 = np.array(s)
    # AF3, F3, AF4, F4, 7-15 Hz
    s = []
    for channel in [0,2,3,5]: #AF3, F3
      for band in [2]:
       s.append(np.mean(cof[channel][band]))
    alpha_all = np.mean(np.array(s))
    # F4, 16-31 Hz
    s = []
    for channel in [3]: #AF3, F3
      for band in [3]:
       s.append(np.mean(cof[channel][band]))
    beta_F4 = np.array(s)
    # F3, 16-31 Hz
    s = []
    for channel in [2]: #AF3, F3
      for band in [3]:
       s.append(np.mean(cof[channel][band]))
    beta_F3 = np.array(s)
    # AF3, F3, AF4, F4, 16-31 Hz
    s = []
    for channel in [0,2,3,5]: #AF3, F3
      for band in [3]:
       s.append(np.mean(cof[channel][band]))
    beta_all = np.mean(np.array(s))
    # AF4, F4 - AF3, F3      # Fz, 7-15 Hz
    s = []
    for channel in [0,2,3,5]: #AF3, F3
      for band in [2]:
       s.append(np.mean(cof[channel][band]))
    front_alpha =np.mean(np.array((s[2]+s[3]) - (s[0]+s[1])))
    ##AF3, F3, AF4, F4    #Fz, 16-31 Hz
    s = []
    for channel in [0,2,3,5]: #AF3, F3
      for band in [3]:
       s.append(np.mean(cof[channel][band]))
    front_beta = np.mean(np.array((s[2]+s[3]) - (s[0]+s[1])))

    vamv_valence = (left_beta / left_alpha - right_beta / right_alpha)
    # log scale will make ratios below 1.0 negative and above 1.0 positive
    vamv_arousal = np.log2(abs(front_beta/front_alpha))
    print (front_beta)
    print (front_alpha)
    print (vamv_arousal)

    kirk_valence = ( np.log(left_alpha) - np.log(right_alpha))
    kirk_arousal = -(np.log(right_alpha) + np.log(left_alpha))

    ram12_valence = alpha_F4 / beta_F4 - alpha_F3 / beta_F3
    ram12_arousal = alpha_all / beta_all


    ram15_valence = alpha_F4 - beta_F3
    ram15_arousal = beta_all / alpha_all

    # stack the different predictions to add them to features
    valence = np.hstack((vamv_valence, kirk_valence, ram12_valence, ram15_valence))
    arousal = np.hstack((vamv_arousal, kirk_arousal, ram12_arousal, ram15_arousal))


    #scale
    #valence = ((valence - np.min(valence)) * (9 - 1)) / (np.max(valence) - np.min(valence)) + 1
    #arousal = ((arousal - np.min(arousal)) * (9 - 1)) / (np.max(arousal) - np.min(arousal)) + 1

    return valence, arousal


from collections import Counter
import scipy
def calculate_entropy(list_values):
    counter_values = Counter(list_values).most_common()
    probabilities = [elem[1]/len(list_values) for elem in counter_values]
    entropy=scipy.stats.entropy(probabilities)
    return entropy

def calculate_statistics(list_values):
    n5 = np.nanpercentile(list_values, 5)
    n25 = np.nanpercentile(list_values, 25)
    n75 = np.nanpercentile(list_values, 75)
    n95 = np.nanpercentile(list_values, 95)
    median = np.nanpercentile(list_values, 50)
    mean = np.nanmean(list_values)
    std = np.nanstd(list_values)
    var = np.nanvar(list_values)
    rms = np.nanmean(np.sqrt(list_values**2))
    return [n5, n25, n75, n95, median, mean, std, var, rms]

def calculate_crossings(list_values):
    zero_crossing_indices = np.nonzero(np.diff(np.array(list_values) > 0))[0]
    no_zero_crossings = len(zero_crossing_indices)
    mean_crossing_indices = np.nonzero(np.diff(np.array(list_values) > np.nanmean(list_values)))[0]
    no_mean_crossings = len(mean_crossing_indices)
    return [no_zero_crossings, no_mean_crossings]

def get_features(list_values):
    entropy = calculate_entropy(list_values)
    crossings = calculate_crossings(list_values)
    statistics = calculate_statistics(list_values)
    return [entropy] + crossings + statistics


import pywt

# # decompose 98 signal in 14 channel into 7 level
def get_DWT_features(dataset, waveletname): # (:,128,9)(no of signals, length of signal, no of components
       uci_har_features = []
       features = []
       cof = {}
       for signal_comp in range(0,dataset.shape[1]): # number of channel
            signal = dataset[:,signal_comp]
            list_coeff = pywt.wavedec(signal, waveletname) #https://pywavelets.readthedocs.io/en/latest/ref/dwt-discrete-wavelet-transform.html#multilevel-decomposition-using-wavedec
            cof.update({signal_comp: list_coeff})
            for coeff in list_coeff:
                features += get_features(coeff)


       uci_har_features.append(features)
       X = np.array(uci_har_features)
       return X , cof
